# Supplementary material for: Research of a Thermodynamic Function (/)T, x→0: Temperature Dependence and Relation to Properties at Infinite Dilution
Source: Int J Mol Sci. 2022 Oct 27;23(21):12998. doi: 10.3390/ijms232112998 (PMC9656998; doi:10.3390/ijms232112998)
Supplement: Supplementary file 1 [file ijms-23-12998-s001.zip]

Archive with 1 entries (1 files):
- ijms-1939004-supplementary.pdf
